# Supplementary material for: Exogenous application of 5-NGS increased osmotic stress resistance by improving leaf photosynthetic physiology and antioxidant capacity in maize
Source: PeerJ. 2024 May 27;12:e17474. doi: 10.7717/peerj.17474 (PMC11138516; doi:10.7717/peerj.17474)
Supplement: Data S1 [file peerj-12-17474-s001.xlsx]

## Sheet: Sheet1
		leaf MDA	root MDA	leaf POD	root POD	leaf SOD	root SOD	leaf CAT	root CAT	leaf H2O2	root H2O2	leaf SP	root SP	leaf Pro	root Pro	Pn	Tr	Ci	Gs	SPAD	Fv/Fm	leaf SS	root SS
3d	CK1	94.1934	1.64516	5349.75	6633.69	49.0657	250.249	515.28	67.8	400.8	215	37.5162	24.7559	25.1081	19.509	5.5	0.95	557.7	48.92	49.782	0.711	4.62838	6.10135
	CK2	82.5805	1.32258	4850.44	7632.31	45.2619	248.143	630.54	40.68	396.2	218.6	38.0694	23.876	23.2613	18.1171	7.51	1.37	539.5	37.88	51.695	0.716	4.8973	5.28649
	CK3	87.4192	1.32258	4993.1	6562.36	43.4108	245.51	772.92	101.7	406.6	179.6	39.2278	24.277	23.4865	14.0766	5.21	0.9	556.5	57.19	43.95	0.725	4.72027	5.41081
	NS1	106.774	4.19354	5207.09	7133	57.2958	258.497	630.54	74.58	424.2	256.4	40.2896	24.5554	23.4279	17.3964	6.09	0.89	460.4	58.69	52.063	0.714	7.85541	6.42027
	NS2	106.774	5.80644	4351.13	8488.27	57.8649	217.432	1003.44	61.02	407.4	179.8	41.0952	24.3327	25.2613	18.0721	4.31	1.12	434	35.84	51.104	0.706	6.70946	7.29054
	NS3	89.6772	5.48386	5349.75	7703.64	56.2146	223.399	806.82	74.58	425.6	195.8	39.8923	24.0394	24.6802	17.8964	7.44	1.74	441.6	64.31	46.455	0.703	6.33378	7.47027
	D1	144.096	6.77418	3138.52	12411.4	62.7716	222.697	203.4	94.92	570.2	471.8	32.1552	24.5109	75.9595	15.6351	2.47	0.3	293.5	16.45	47.304	0.713	5.91757	6.38378
	D2	98.0643	6.12902	3138.52	13196	67.5903	229.014	271.2	40.68	617.4	478.2	33.0536	24.2807	72.7117	16.7117	3.7	0.29	244.2	15.2	48.819	0.725	7.40541	6.29865
	D3	112.58	7.41934	3209.85	13267.4	59.2826	232.524	223.74	74.58	579.2	498.2	36.2985	25.3425	72.9279	16.0811	2.41	0.35	320	17.79	45.698	0.716	7.07162	6.32973
	DN1	119.032	2.58064	3709.16	15835.3	64.3349	217.783	339	128.8	494.2	268.2	36.9705	24.949	83.5676	19.6126	6.54	0.79	375.9	44.74	56.838	0.737	5.88784	5.45
	DN2	115.806	3.54838	3923.15	14480	64.5318	233.226	298.32	118.68	486.2	211	37.3306	24.9638	81.4955	17.4414	5.52	0.59	351.3	30.9	51.829	0.747	6.41216	5.43243
	DN3	106.774	2.90322	3780.49	14836.6	72.0777	234.805	325.44	125.46	452.2	190.8	37.9246	24.9081	82.7432	20.1441	7.09	0.63	358.9	31.53	54.349	0.734	6.46351	5.7027
5d	CK1	119.355	3.54838	3780.49	8416.94	62.7488	283.943	874.62	122.04	479.4	200.2	39.922	25.0418	14.991	15.9189	10.81	1.21	498.2	116.4	48.761	0.696	5.21622	5.83243
	CK2	112.903	2.25806	4279.8	8345.61	33.2436	202.34	942.42	88.14	473	193.4	41.188	25.1531	14.1532	14.8333	9.36	1.46	546.8	148.43	45.594	0.713	4.49324	6.90676
	CK3	115.484	3.2258	4065.81	7846.3	59.9306	196.549	935.64	108.48	472.6	191.4	42.6991	24.4774	16.9054	22.6667	6.81	1.62	510.4	163.87	57.323	0.72	5.67162	5.91081
	NS1	100.645	3.87096	4850.44	10342.9	49.9771	211.816	684.78	54.24	468	188.6	42.4169	25.5021	19.6216	13.5495	9.16	1.26	504.4	103.58	47.077	0.669	8.96622	8.62297
	NS2	88.7095	6.12902	4208.47	8559.6	25.6769	166.013	555.96	74.58	468.08	191.2	44.2138	24.7893	17.9189	20.3423	8.27	0.91	438.8	93.83	40.967	0.721	9.72703	10.7595
	NS3	94.5159	6.77418	4279.8	8702.26	34.3417	171.98	861.06	40.68	473.8	189.6	40.4529	24.8301	19.0721	16.3108	11.53	1.29	455.2	98.3	52.325	0.687	11.0878	9.74865
	D1	123.226	11.9355	1711.92	11412.8	92.418	267.447	271.2	94.92	735.8	325.2	35.7416	24.6	51.2117	14.2117	5.05	0.73	438.2	43.99	40.957	0.687	7.83108	8.53378
	D2	142.903	8.38708	1854.58	10057.5	100.947	254.285	271.2	115.26	810.2	352.6	36.1797	25.7954	56.1982	12.3649	2.54	0.5	341.7	40.72	45.028	0.689	6.84595	8.6473
	D3	138.387	9.99998	1640.59	10128.9	107.098	253.934	352.56	81.36	782.2	356.6	36.1983	25.1903	57.7432	11.9009	4.71	0.62	412.8	32.63	48.058	0.684	8.26351	9.94054
	DN1	105.806	7.09676	3637.83	18117.8	130.28	273.238	678	298.32	486.2	211.8	43.0592	24.949	65.536	17.009	6.77	1.34	513.4	83.99	56.777	0.717	5.36486	7.37162
	DN2	106.774	7.41934	4208.47	16833.9	125.353	274.466	698.34	291.54	516.2	218	40.8539	24.897	70.3694	21.4279	8.72	1.18	504.5	69.66	55.373	0.712	5.72297	7.16486
	DN3	107.419	7.74192	3352.51	17333.2	128.48	284.996	725.46	359.34	428.4	211.6	40.5012	25.1903	65.4324	16.5586	7.5	0.96	481.6	72.4	50.092	0.724	5.96216	6.66486
7d	CK1	79.3547	6.77418	4707.78	11769.5	51.6799	268.5	739.02	189.84	445.4	243	40.5458	24.9935	19.0225	13.1757	9.18	1.24	563.4	138.87	46.891	0.688	5.17703	8.08649
	CK2	79.0321	3.87096	4565.12	10984.8	46.0371	239.895	732.24	271.2	436.8	208.8	41.4294	25.3908	18.2072	12.2117	8.76	1.06	527	96.96	51.583	0.712	5.36486	7.83108
	CK3	85.8063	5.48386	4565.12	10770.8	46.1513	220.24	1071.24	169.5	482.2	190.2	39.9183	25.5875	19.8784	12.0946	11.49	1.17	492.2	102.58	49.089	0.708	5.45405	8.48378
	NS1	56.7741	3.54838	4850.44	13267.4	68.9729	266.569	616.98	104.24	417.2	190.2	40.6014	25.8474	20.2523	13.973	7.89	0.93	498.9	71.67	58.84	0.681	8.28919	6.94054
	NS2	58.0644	1.6129	3923.15	10342.9	61.1258	213.571	610.2	104.24	416.6	187	40.724	25.3091	20.3243	15.4685	11.18	1.13	529.6	84.81	54.904	0.688	6.88378	8.13243
	NS3	81.6127	2.58064	4422.46	8416.94	67.5477	236.034	555.96	122.04	392	164.6	39.6287	24.6816	20.8739	16.3694	8.39	1.24	474.2	91.49	54.102	0.711	7.96757	7.49459
	D1	104.193	7.74192	713.3	12197.4	93.366	267.096	264.42	184.24	572.8	530.6	33.863	26.9723	42.4009	10.9009	3.75	0.54	478.8	29.69	35.518	0.673	7.80405	9.55
	D2	98.7095	9.03224	499.31	10414.2	113.735	241.123	210.18	167.8	532	546.4	33.6402	26.434	43.5135	11.7477	3.96	0.5	437.2	25.74	41.97	0.641	7.52054	10.1081
	D3	105.806	6.12902	356.65	9914.87	103.372	250.073	244.08	197.8	532.8	477.8	34.2491	25.4873	44.3604	11.2703	2.35	0.46	435.2	23.44	38.545	0.659	7.62838	9.25135
	DN1	71.6128	4.51612	2282.56	13695.4	114.831	312.021	494.94	393.24	444.6	300.4	35.1476	25.0603	65.0811	15.3694	7.99	0.9	515.3	47.04	44.984	0.696	6.1677	6.86216
	DN2	79.6773	0.32258	2211.23	15763.9	119.567	289.383	508.5	332.22	396.4	262	35.4409	26.5083	67.3468	18.1802	7.94	0.79	529.9	39.53	48.538	0.696	6.45392	6.74865
	DN3	74.516	1.93548	2425.22	14194.7	108.079	275.519	684.78	447.48	414.8	359.8	36.2614	26.512	64.6577	17.973	6.99	0.73	511.5	39.44	40.97	0.706	6.21041	6.12162
		Plant hight	root lenght	leaf area	Aboveground Dry mass	Belowground Dry mass	LRWC	RRWC
7d	CK1	60.8	3396.23	212.468	0.6339	0.3642	87.43	91.38
	CK2	58.5	3046.27	200.1	0.9043	0.3112	89.62	90.38
	CK3	59.6	3254.28	217.65	1.0262	0.4239	94.13	94.39
	NS1	70.8	2979.25	273.248	0.749	0.45	92.05	92.78
	NS2	64.5	3201.34	214.035	1.0174	0.5327	88.37	95.43
	NS3	60.9	3031.56	232.875	0.8502	0.354	93.42	93.39
	D1	39.2	2137.16	109.515	0.4512	0.2223	76.36	81.73
	D2	40.2	2487.4	71.4375	0.5032	0.2529	79.21	76.25
	D3	38.3	2502.04	74.22	0.5021	0.2715	79.05	82.63
	DN1	45	2623.45	111.772	0.5855	0.3238	83.79	86.74
	DN2	46.8	2907.18	133.357	0.6582	0.3625	84.05	83.21
	DN3	44	2628.47	135.885	0.6958	0.3968	85.37	88.14
		Aboveground DMC		Belowground DMC		Total DMC
	N1	-0.0364081	N1	0.235585	N1	0.0557133
	N2	0.30889	N2	0.486224	N2	0.364855
	N3	0.0937862	N3	0.209458	N3	0.0602919
	D1	-0.419529	D1	-0.379787	N4	-0.0119087
	D2	-0.352631	D2	-0.294413	D1	-0.406987
	D3	-0.276856	D3	-0.242519	D2	-0.334258
	D4	-0.256658	DN1	-0.0129037	D3	-0.26602
	DN1	-0.246752	DN2	0.0113692	D4	-0.135266
	DN2	-0.153223	DN3	-0.0966032	DN1	-0.199366
	DN3	-0.10485			DN2	-0.101279
	DN4	-0.339251			DN3	-0.0379713
					DN4	-0.282221
